# Supplementary material for: Comparison of Two Aspergillus oryzae Genomes From Different Clades Reveals Independent Evolution of Alpha-Amylase Duplication, Variation in Secondary Metabolism Genes, and Differences in Primary Metabolism
Source: Front Microbiol. 2021 Jul 13;12:691296. doi: 10.3389/fmicb.2021.691296 (PMC8313989; doi:10.3389/fmicb.2021.691296)
Supplement: Supplementary file 1 [file Data_Sheet_1.zip]

Archive with 4 entries (4 files):
- Table 1 (1).DOCX
- Table 2.DOCX
- Table 3.DOCX
- Table 4.DOCX
