# Supplementary material for: Comparison of Two Aspergillus oryzae Genomes From Different Clades Reveals Independent Evolution of Alpha-Amylase Duplication, Variation in Secondary Metabolism Genes, and Differences in Primary Metabolism
Source: Front Microbiol. 2021 Jul 13;12:691296. doi: 10.3389/fmicb.2021.691296 (PMC8313989; doi:10.3389/fmicb.2021.691296)
Supplement: Supplementary file 2 [file Data_Sheet_2.zip]

Archive with 7 entries (7 files):
- Image 1.PDF
- Image 2.PDF
- Image 3.PDF
- Image 4.PDF
- Image 5.PDF
- Image 6.PDF
- Image 7.PDF
